# Supplementary material for: State anxiety, uncertainty in illness, and needs of family members of critically ill patients and their experiences with family-centered multidisciplinary rounds: A mixed model study
Source: PLoS One. 2020 Jun 9;15(6):e0234296. doi: 10.1371/journal.pone.0234296 (PMC7282650; doi:10.1371/journal.pone.0234296)
Supplement: S1 Data — (XLSX) [file pone.0234296.s001.xlsx]

## Sheet: Sheet1
ID	caregiver_need1	caregiver_need2	caregiver_need3	caregiver_need4	caregiver_need5	caregiver_need6	caregiver_need7	caregiver_need8	caregiver_need9	caregiver_need10	caregiver_need11	caregiver_need12	caregiver_need13	caregiver_need14	caregiver_need15	caregiver_need16	caregiver_need17	caregiver_need18	caregiver_need19	caregiver_need20	caregiver_need21	caregiver_need22	caregiver_need23	caregiver_need24	caregiver_need25	caregiver_need26	caregiver_need27	caregiver_need28	caregiver_need29	caregiver_need30	caregiver_need31	caregiver_need32	caregiver_need33	caregiver_need34	caregiver_need35	caregiver_need36	caregiver_need37	caregiver_need38	caregiver_need39	caregiver_need40	caregiver_need41	caregiver_need42	caregiver_need43	caregiver_need44	caregiver_need45	anxiety1	anxiety2	anxiety3	anxiety4
1	4	2	4	3	4	3	2	1	2	2	3	2	4	4	3	4	4	2	3	1	3	2	1	1	4	3	3	4	3	1	2	2	1	2	4	4	1	2	4	3	4	4	4	3	2	2	2	2	3
4	4	3	4	4	4	4	3	3	4	4	4	4	4	4	4	4	4	3	4	4	4	4	3	3	4	4	3	4	4	3	4	3	3	4	4	3	2	4	4	4	4	4	4	3	3	2	3	3	1
6	4	3	4	2	4	4	3	3	3	2	3	3	4	4	3	4	4	2	4	3	3	3	3	2	4	2	2	3	3	2	2	2	2	2	3	3	1	3	2	2	4	4	4	3	3	2	3	3	2
7	4	1	3	2	4	3	1	1	1	1	3	2	3	3	2	4	4	1	4	2	3	1	2	1	3	1	3	4	2	1	2	1	1	2	4	2	1	2	2	2	2	3	4	3	1	3	3	1	3
12	4	2	3	3	4	4	3	2	4	3	3	1	4	4	2	4	4	2	4	2		3	3	1	4	4	4	3	3	4	3	3	4	4	4	3	1	3	3	4	4	4	4	4	2	2	2	3	1
13	3	3	4	3	4	3	2	4	3	2	2	2	4	4	3	4	4	3	3	4	3	4	3	2	4	4	1	4	3	1	4	4	1	3	4	3	1	4	4	3	2	4	4	3	4	4	3	1	2
16	4	4	4	4	4	4	4	4	4	4	4	2	4	4	4	4	4	4	4	2	4	3	2	3	4	2	3	4	4	2	3	4	3	4	4	3	3	3	3	3	4	4	4	4	4	2	2	4	2
22	4	4	4	4	4	4	4	4	4	4	4	4	4	4	4	4	4	4	4	4	4	4	4	4	4	4	4	4	4	4	4	4	4	4	4	1	4	1	4	4	4	4	4	4	4	3	3	3	1
24	4	4	3	4	4	3	1	4	4	2	4	4	3	4	3	3	4	2	3	2	3	3	1	2	3	3	4	4	3	2	4	3	4	3	4	3	1	3	4	4	4	3	4	4	3	1	1	3	3
29	4	3	3	4	4	3	2	3	3	3	3	4	4	4	3	4	3	3	4	3	3	4	3	3	3	3	3	3	3	3	3	3	3	3	4	4	3	3	4	4	3	3	4	3	3	2	3	2	2
35	4	4	4	4	4	4	2	4	4	4	3	4	4	4	3	4	4	4	4	3	4	4	2	2	4	3	4	4	3	3	3	3	3	3	4	4	1	2	4	4	4	4	4	4	4	1	1	4	4
32	4	4	3	3	4	4	3	4	4	3	4	4	4	4	4	4	4	3	4	4	3	4	3	3	4	3	4	3	4	2	4	2	3	4	4	3	3	4	4	3	4	4	4	4	3	3	1	4	4
34	4	3	4	4	4	4	4	4	4	4	4	4	4	4	4	4	4	4	4	4	4	4	4	4	4	4	4	4	4	4	4	4	4	4	4	4	4	4	4	4	4	4	4	4	4	4	4	1	2
36	4	4	4	4	4		1	3	4	1	4	4	4	4	4	4	4	3	4	2	4	4	2	1	4	4	4	4	2	2	4	2	3	2	4	4	1	4	4	3	3	4	4	3	2	3	2	2	1
37	4	3	4	4	4	4	3	3	3	3	4	3	4	3	3	4	4	3	4	2	3	3	2	3	3	3	2	3	3	2	3	2	2	2	4	2	2	3	3	3	3	3	4	3	3	4	4	2	1
39	4	4	4	4	4	4	2	2	4	2	4	3	4	4	4	4	4	4	4	2	4	2	2	1	3	4	4	4	4	3	3	1	4	2	4	3	1	3	4	4	4	4	4	4	3	3	3	4	3
42	4	4	3	3	4	2	3	3	3	3	4	3	4	4	3	4	4	3	4	3	3	3	3	3	4	3	3	3	3	2	3	3	3	3	4	3	3	3	3	3	3	3	4	3	3	2	2	3	3
45	4	3	3	3	4	3	3	4	3	3	3	3	4	4	3	4	4	4	4	4	4	4	3	3	3	3	4	3	3	3	3	3	3	3	4	4	4	3	3	3	4	4	4	4	4	4	4	3	1
48	4	4	4	4	4	4	3	3	4	3	4	3	4	4	4	4	4	3	4	4	4	4	3	3	4	4	4	3	4	3	4	4	2	3	4	3	3	3	4	4	4	4	4	4	4	2	3	3	4
17	4	4	4	4	3	4	2	4	4	4	4	4	4	4	4	4	4	4	4	3	4	4	3	4	3	2	4	1	4	3	4	3	2	4	4	4	4	3	4	4	4	4	4	4	4	1	1	4	3
41	4	4	4	4	4	4	2	4	3	4	4	4	4	4	4	4	4	3	4	4	4	4	4	4	4	4	4	4	4	3	4	4	4	4	4	4	4	4	4	4	4	4	4	4	4	1	1	4	4
50	4	4	4	4	4	4	3	3	4	3	3	3	4	4	4	3	4	3	4	4	4	3	3	3	4	3	3	4	4	3	3	3	3	3												4	4	3	2
53	4	4	4	4	4	4	4	3	4	3	4	4	4	4	4	4	4	3	4	4	4	3	3	3	4	4	4	4	4	3	4	3	3	3	4	3	3	4	4	4	4	4	4	4	4	3	3	4	3
54	4	4	3	3	3	2	2	1	2	2	4	1	3	4	2	4	4	1	4	1	2	4	1	4	3	2	2	3	2	2	3	1	1	2	3	2	2	2	2	3	3	3	4	4	1		11	3	3
55	4	3	4	4	4	1	1	4	2	2	3	4	4	4	4	4	4	3	4	1	3	3	3	1	3	2	4	4	1	1	3	2	1	2	4	4	1	2	3	4	3	4	4	3	3	4	4	2	1
56	4	3	4	4	4	4	3	3	3	3	4	3	4	4	3	4	4	3	4	3	4	4	4	1	4	4	3	4	4	3	4	4	3	4	4	3	1	3	4	4	4	4	4	4	4	4	4	2	1
57	4	3	4	3	4	3	2	3	3	2	3	3	4	4	3	4	4	3	3	3	3	3	3	1	3	2	3	4	2	3	3	3	3	3	4	4	2	3	3	3	3	3	3	3	4	3	2	4	3
58	4	4	4	4	4	4	3	4	4	4	4	4	4	4	4		4	4	4	4	3	4	4	4	1	4	4	1	4	3	4	4	2	2	4	2	2	4	4	4	4	4	4	4	4	3	3	4	3
62	4	4	4	3	4	3	2	3	4	1	4	2	4	4	3	4	4	3	4	3	4	3	3	2	4	3	3	4	4	4	4	1	4	2	3	4	1	3	4	2	4	4	4	2	1	4	4	3	1
64	4	4	3	3	4	4	4	4	4	4	4	3	4	3	4	4	4	4	4	4	4	4	4	3	4	3	3	3	4	3	4	3	3	3	4	3	3	3	3	3	3	4	4	3	4	1	2	2	2
65	4	3	4	3	4	3	3	3	4	3	4	4	4	4	3	4	4	3	4	3	4	3	3	1	3	3	3	3	4	3	3	3	3	3	4	3	1	3	4	4	4	4	4	3	3	3	3	2	2
68	4	3	4	3	4	3	3	3	3	3	4	3	4	4	3	4	4	4	4	3	3	4	3	3	4	3	3	4	4	3	3	3	3	3	3	3	3	3	3	3	4	4	4	3	4	2		4	4
69	4	4	4	4	4	4	4	1	3	3	4	3	4	4	3	4	4	1	4	1	3	1	1	1	4	3	3	3	3	3	1	1		2	4	1	1	2	4	4	4	4	4	4	4	1	1	3	3
70	4	2	2	3	4	4	3	3	3	3	3	3	3	3	3	4	4	2	4	4	4	4	4	4	4	3	3	3	3	2	3	3	2	3	4	3	3	4	4	4	4	4	4	4	4	3	1	4	1
71	4	4	4	3	4	4	3	1	4	4	4	3	4	4	3	4	4	3	4	2	3	4	2	3	3	4	3	4	4	2	3	1	2	3	3	3	2	3	3	4	4	4	4	4	3	2	2	4	4
72	4	4	4	4	4	4	3	3	4	3	4	3	4	4	3	4	4	3	4	3	3	4	3	2	4	3	4	4	3	3	4	3	3	4	4	3	2	4	3	4	4	4	4	3	3	3	3	3	3
[truncated: 32 more columns]
